# Supplementary material for: Temporal Trends of Major Bleeding and Its Prediction by the Academic Research Consortium-High Bleeding Risk Criteria in Acute Myocardial Infarction
Source: J Clin Med. 2022 Feb 14;11(4):988. doi: 10.3390/jcm11040988 (PMC8875601; doi:10.3390/jcm11040988)
Supplement: Supplementary file 1 [file jcm-11-00988-s001.zip]

Archive with 1 entries (1 files):
- jcm-1556439-supplementary.pdf
